# Supplementary material for: Bacillus subtilis BS-15 Effectively Improves Plantaricin Production and the Regulatory Biosynthesis in Lactiplantibacillus plantarum RX-8
Source: Front Microbiol. 2022 Jan 28;12:772546. doi: 10.3389/fmicb.2021.772546 (PMC8837263; doi:10.3389/fmicb.2021.772546)
Supplement: Supplementary file 1 [file Data_Sheet_1.ZIP]

Archive with 3 entries (3 files):
- 4h.tiff
- 8h.tiff
- .DS_Store
