# Supplementary material for: Bacillus subtilis BS-15 Effectively Improves Plantaricin Production and the Regulatory Biosynthesis in Lactiplantibacillus plantarum RX-8
Source: Front Microbiol. 2022 Jan 28;12:772546. doi: 10.3389/fmicb.2021.772546 (PMC8837263; doi:10.3389/fmicb.2021.772546)
Supplement: Supplementary file 2 [file Data_Sheet_2.ZIP]

Archive with 4 entries (4 files):
- 16h.tiff
- 20h.tiff
- 24h.tiff
- 12h.tiff
