# Supplementary material for: Bacillus subtilis BS-15 Effectively Improves Plantaricin Production and the Regulatory Biosynthesis in Lactiplantibacillus plantarum RX-8
Source: Front Microbiol. 2022 Jan 28;12:772546. doi: 10.3389/fmicb.2021.772546 (PMC8837263; doi:10.3389/fmicb.2021.772546)
Supplement: Supplementary file 7 [file Table_1.XLSX]

## Sheet: Sheet1
Primer	Sequence (5’—3’)	Amplified fragment length
plnA-F	TAATTCCTCCGTACTTCAAAAACAC	147 bp
plnA-R	TATTCAATAAATCAATTACCATCCC
plnB-F	ATAGCGTTATTCAATCGTTTTTCAT	1329 bp
plnB-R	TGCTGTTCAACAAGATCCCGCACAT
plnC-F	AGATAACGAGGCCCAAAGAGTAGAG	742 bp
plnC-R	TTAAGCTCCCGAGACTTTCTATACG
plnD-F	TTGTTTCCAATTTATTTATACGAGG	743 bp
plnD-R	CAACTTATTCAATTCCCGCGACTTT
plnE-F	CCGTGGATGAATCCTCGGACAGCGC	158 bp
plnE-R	AAATTTCTAGTTTTGCGTGACCGTG
plnF-F	TTAACGAATACTTTTCAAAATACC	171 bp
plnF-R	ATGCTACAGTTTGAGAAGTTAC
LuxS-F	TGCGTACAAATGGATCCGATGAAAT	476 bp
LuxS-R	GTTTTACATTAGATCATACCAAGGT
pfs-F	GAATTATTTGTGCGATGGAAGAAGA	692 bp
pfs-R	CGCAAATAATGCAAGTAACATCGCT
