# Supplementary material for: Bacillus subtilis BS-15 Effectively Improves Plantaricin Production and the Regulatory Biosynthesis in Lactiplantibacillus plantarum RX-8
Source: Front Microbiol. 2022 Jan 28;12:772546. doi: 10.3389/fmicb.2021.772546 (PMC8837263; doi:10.3389/fmicb.2021.772546)
Supplement: Supplementary file 8 [file Table_2.XLSX]

## Sheet: Sheet1
Primer	Sequence (5’—3’)	Annealing temperature (℃)
plnA-F	GTATGAAGCAACTTAGTAAT	51
plnA-R	CAGTTTCTTTACCTGTTTA
plnB-F	CTTGTCGGAGTATGGTGATT	52
plnB-R	AGCCTGTGTATCGTCTCA
plnC-F	GCAACTCAAACTATTCTCAA	56
plnC-R	CAGTCAGCCTAATACTACC
plnD-F	ATACGAGGATAATGCTGAG	52
plnD-R	GCCATCTTGTTGTTGATT
plnE-F	AATACCACGAATGCCTGC	55
plnE-R	TGCTACAGTTTGAGAAGTTACA
plnF-F	TAATGACCCAATCGGCAG	50
plnF-R	CTATTTCAGGTGGCGTTT
LuxS-F	GTATGGATGGCGTGATTG	53
LuxS-R	CAACTTCAACGGTGTCAT
pfs-F	ACTGCTTATCACGATGTT	55
pfs-R	GTAGTATAGTGGCTGTTGT
16S rRNA-F	CCTACGGGAGGCAGCAG	55
16S rRNA-R	ATTACCGCGGCTGCTGG
