# Supplementary material for: Bacillus subtilis BS-15 Effectively Improves Plantaricin Production and the Regulatory Biosynthesis in Lactiplantibacillus plantarum RX-8
Source: Front Microbiol. 2022 Jan 28;12:772546. doi: 10.3389/fmicb.2021.772546 (PMC8837263; doi:10.3389/fmicb.2021.772546)
Supplement: Supplementary file 9 [file Table_3.XLSX]

## Sheet: Sheet1
Inoculum size （log CFU/mL）	diameter of inhibition zone （d/mm）
4	9	8.5	8.8
5	16.8	16.7	17
6	19.9	18.2	18.5
7	20.2	20.7	18.8
8	19.9	20	20.8
9	17.4	18.1	19.7
4+PlnA	14	14.3	15
