# Supplementary material for: Bacillus subtilis BS-15 Effectively Improves Plantaricin Production and the Regulatory Biosynthesis in Lactiplantibacillus plantarum RX-8
Source: Front Microbiol. 2022 Jan 28;12:772546. doi: 10.3389/fmicb.2021.772546 (PMC8837263; doi:10.3389/fmicb.2021.772546)
Supplement: Supplementary file 10 [file Table_4.XLSX]

## Sheet: Sheet1
Treatment	1	2	3	4	5	6	7	8	9	10	11	12
Arbitrary units (AU/mL)	Control 1	A	B	C	Control 2	D	E	F	Control 3	G	H	I
1	501.7	460.8	501.7	455.4	121.6	1044	253.6	255	172	1003.5	186.2	174
2	460.8	512	506.8	450.9	126.8	1021	261.1	245.76	184	1013.7	182.4	160
3	512	512	512	460.8	128	1024	256	256	192	1024	192	192
Fold Change of plantaricin	A	B	C	D	E	F	G	H	I
1	0.918477	1	0.907714	8.58553	2.08553	2.09704	5.8343	1.08256	1.01163
2	1.11111	1.09983	0.978516	8.05205	2.05915	1.93817	5.50924	0.991304	0.869565
3	1	1	0.9	8	2	2	5.33333	1	1
