# Supplementary material for: Bacillus subtilis BS-15 Effectively Improves Plantaricin Production and the Regulatory Biosynthesis in Lactiplantibacillus plantarum RX-8
Source: Front Microbiol. 2022 Jan 28;12:772546. doi: 10.3389/fmicb.2021.772546 (PMC8837263; doi:10.3389/fmicb.2021.772546)
Supplement: Supplementary file 11 [file Table_5.XLSX]

## Sheet: Sheet1
	PlnA					AI-2
Treatment	Arbitrary units (AU/mL)				Treatment	luminescence units
	1	2	3			1	2	3
Control	121.6	128	128		Blank control	139.315	138.243	139.228
NC-1	127.68	140.8	128		Control	386.36	335.749	341.739
NC-2	133.76	150.6	140.8		NC-1	379.396	338.535	342.714
PC-1	3891.2	3904	4096		NC-2	379.535	348.287	367.791
PC-2	4012.8	3968	3968		PC-1	410.874	408.192	403.595
					PC-2	409.874	395.654	401.227
	PlnA					AI-2
	Fold change of autoinducing activity					Relative luminescence units (RLU)
Treatment	1	2	3		Treatment	1	2	3
Control	1	1	1		Control	2.77329	2.42868	2.45454
NC-1	1.05	1.1	1		NC-1	2.7233	2.44883	2.46154
NC-2	1.1	1.17656	1.1		NC-2	2.7243	2.51938	2.64165
PC-1	32	30.5	32		PC-1	2.94925	2.95271	2.89881
PC-2	33	31	31		PC-2	2.94207	2.86201	2.8818
