# Supplementary material for: Bacillus subtilis BS-15 Effectively Improves Plantaricin Production and the Regulatory Biosynthesis in Lactiplantibacillus plantarum RX-8
Source: Front Microbiol. 2022 Jan 28;12:772546. doi: 10.3389/fmicb.2021.772546 (PMC8837263; doi:10.3389/fmicb.2021.772546)
Supplement: Supplementary file 12 [file Table_6.XLSX]

## Sheet: Sheet1
D-ribose concentration	luminescence units
10mM	387.113	375.234	380.438
50mM	286.49	274.231	292.286
100mM	117.761	112.874	126.432
200mM	31.1221	27.2321	36.1223
co-culture SF (control)	430.024	442.225	438.452
D-ribose concentration	Relative luminescence units (RLU)
10mM	0.900214	0.848514	0.867684
50mM	0.666218	0.620116	0.666633
100mM	0.273847	0.255242	0.28836
200mM	0.0723728	0.0615797	0.082386
co-culture SF (control)	1	1.02837	1.0196
