# Supplementary material for: Bacillus subtilis BS-15 Effectively Improves Plantaricin Production and the Regulatory Biosynthesis in Lactiplantibacillus plantarum RX-8
Source: Front Microbiol. 2022 Jan 28;12:772546. doi: 10.3389/fmicb.2021.772546 (PMC8837263; doi:10.3389/fmicb.2021.772546)
Supplement: Supplementary file 13 [file Table_7.XLSX]

## Sheet: Sheet1
viable cell count （log CFU/mL）
Time/h	co-culture RX-8 (PC-RX-8)			co-culture BS-15 (PC-BS-15)			mono-culture RX-8 (MC-RX-8)			mono-culture BS-15 (MC-BS-15)			co-culture+D-ribose RX-8 (PCD-RX-8)			co-culture+D-ribose BS-15 (PCD-BS-15)
0	4.27	4.32	4.17	4.33	4.38	4.28	4.27	4.32	4.17	4.27	4.32	4.17	4.23	4.32	4.26	4.23	4.32	4.26
4	5.18	5.15	5.22	5.17	5.25	5.23	5.13	5.05	5.12	5.06	5.07	5.13	5.08	5.05	5.07	5.11	5.12	5.09
8	6.76	6.73	6.78	6.09	6.11	6.08	6.39	6.23	6.28	6.56	6.43	6.48	6.65	6.54	6.59	5.89	5.79	5.84
12	7.96	7.97	7.99	7.36	7.39	7.42	7.66	7.47	7.32	7.76	7.76	7.72	7.87	7.82	7.86	7.29	7.23	7.32
16	8.84	8.85	8.87	8.24	8.23	8.17	8.54	8.65	8.62	8.74	8.81	8.77	8.73	8.75	8.8	8.01	8.03	8.04
20	8.91	9.11	8.98	8.11	8.26	8.16	8.62	8.66	8.6	8.91	8.86	8.96	8.9	8.92	8.85	8.07	8.09	8.13
24	9.01	9.06	9.16	8.01	8.16	8.18	8.51	8.66	8.66	8.91	8.76	8.88	9.06	9.12	9.08	8.01	0.02	8.04
28	9.11	9.06	8.96	7.91	7.86	8.06	8.61	8.56	8.56	8.71	8.76	8.76	9.03	8.98	8.94	7.84	7.79	7.73
32	7.01	7.96	7.66	6.71	6.66	6.56	7.01	7.96	7.66	6.71	6.86	6.76	7.43	7.32	7.39	6.43	6.38	6.49
36	5.43	5.37	5.42	4.43	4.37	4.42	5.43	5.37	5.42	4.83	4.77	4.72	5.06	5.12	4.98	4.06	4.13	4.09
40	3.21	3.17	3.23	3.21	3.17	3.23	3.21	3.17	3.23	3.21	3.17	3.23	3.03	3.21	3.16	3.1	3.2	3.16
Arbitrary units (AU/mL)
Time/h	mono-culture RX-8 (control)			positive co-culture (PC)			positive co-culture with D-ribose (PCD)
4	6	6.4	6	6	5.4	6.2	6	5.8	5.8
8	12	14	16	96	94	90	32	34.8	40
12	16	20	18	96	92	94	96	90	92
16	16	18	20	256	240	249.6	96	96	115.6
20	64	68	70.4	2048	1944	2025	1024	1280	1012
24	64	62	68	2048	1968	1920	1024	972.8	960
28	256	240	252	2048	2000	1944	1024	960	982
32	256	232	240	1638.4	1536	1600	512	486.4	500
Fold Change of plantaricin
Time/h	positive co-culture (PC)			positive co-culture with D-ribose (PCD)
4	1	0.84375	1.03333	1	0.90625	0.966667
8	8	6.71429	5.625	2.66667	2.48571	2.5
12	6	4.6	5.22222	6	4.5	5.11111
16	16	13.3333	12.48	6	5.33333	5.78
20	32	28.5882	28.7642	16	18.8235	14.375
24	32	31.7419	28.2353	16	15.6903	14.1176
28	8	8.33333	7.71429	4	4	3.89683
32	6.4	6.62069	6.66667	2	2.09655	2.08333
