# Supplementary material for: Bacillus subtilis BS-15 Effectively Improves Plantaricin Production and the Regulatory Biosynthesis in Lactiplantibacillus plantarum RX-8
Source: Front Microbiol. 2022 Jan 28;12:772546. doi: 10.3389/fmicb.2021.772546 (PMC8837263; doi:10.3389/fmicb.2021.772546)
Supplement: Supplementary file 14 [file Table_8.XLSX]

## Sheet: Figure 6(A) PlnA
		Arbitrary units (AU/mL)
	Time/h	mono-culture(MC)			co-culture+D-ribose(PCD)			co-culture(PC)
	4	2	2.2	2.1	2	2	2.1	2	2.3	2.4
	8	4	3.8	4.2	8	8	8.2	8	8.4	8.2
	12	8	8.1	8.2	15	15.84	17.6	16	15.84	17.6
	16	8	8.3	8.2	60	63.03	62.08	64	63.03	62.08
	20	16	17	15.84	128	129.28	135	128	129.28	140.8
	24	32	35.2	32	124	124.16	126.72	128	124.16	126.72
	28	32	35.2	34	125	120	121.6	128	124.16	121.6
	32	16	15.76	17.6	64	65	68	64	76.8	70.4
	PlnA	Fold change of autoinducing activity
	Time/h	mono-culture(MC)			co-culture+D-ribose(PCD)			co-culture(PC)
	4	1	1.1	1.05	1	1	1.05	1	1.15	1.2
	8	2	1.9	2.1	4	4	4.1	4	4.2	4.1
	12	4	4.05	4.1	7.5	7.92	8.8	8	7.92	8.8
	16	4	4.15	4.1	30	31.515	31.04	32	31.515	31.04
	20	8	8.5	7.92	64	64.64	67.5	64	64.64	70.4
	24	16	17.6	16	62	62.08	63.36	64	62.08	63.36
	28	16	17.6	17	62.5	60	60.8	64	62.08	60.8
	32	8	7.88	8.8	32	32.5	34	32	38.4	35.2

## Sheet: Figure 6(B) AI-2
	luminescence units
Time/h	mono-culture(MC)			co-culture+D-ribose(PCD)			co-culture(PC)
0	17.577	17.6746	18.4558	17.5207	17.577	17.3485	23.8801	21.69	20.319
4	20.5229	19.6862	19.1589	18.034	18.1922	17.3485	42.4256	41.9914	39.1088
8	22.3245	21.69	20.7057	33.9535	33.4912	33.3506	86.5069	84.7386	85.4593
12	71.7457	74.0167	72.4875	34.6231	34.2277	34.1556	94.6116	94.1599	93.1053
16	249.083	247.03	250.131	38.8311	39.5008	40.7909	291.875	289.915	291.585
20	292.639	285.695	282.028	40.5958	40.3304	40.7417	334.929	331.73	333.646
24	386.36	377.557	380.953	42.6242	42.459	42.1355	410.872	409.298	408.612
28	390.177	388.409	386.265	43.0988	42.7296	43.6823	429.369	426.839	432.077
32	391.677	389.195	390.336	41.8315	41.5186	40.7962	429.494	426.558	428.492
	AI-2 activity (RLU)
Time/h	mono-culture(MC)			co-culture+D-ribose(PCD)			co-culture(PC)
0	1	1	1.05	0.9968	1	0.987	1.3586	1.234	1.156
4	1.1676	1.12	1.09	1.026	1.035	0.987	2.4137	2.389	2.225
8	1.2701	1.234	1.178	1.9317	1.9054	1.8974	4.9216	4.821	4.862
12	4.0818	4.211	4.124	1.9698	1.9473	1.9432	5.3827	5.357	5.297
16	14.171	14.0542	14.2306	2.2092	2.2473	2.3207	16.6055	16.494	16.589
20	16.649	16.2539	16.0453	2.3096	2.2945	2.3179	19.055	18.873	18.982
24	21.981	21.4802	21.6734	2.425	2.4156	2.3972	23.3756	23.286	23.247
28	22.1982	22.0976	21.9756	2.452	2.431	2.4852	24.4279	24.284	24.582
32	22.2835	22.1423	22.2072	2.3799	2.3621	2.321	24.435	24.268	24.378
