# Supplementary material for: Bacillus subtilis BS-15 Effectively Improves Plantaricin Production and the Regulatory Biosynthesis in Lactiplantibacillus plantarum RX-8
Source: Front Microbiol. 2022 Jan 28;12:772546. doi: 10.3389/fmicb.2021.772546 (PMC8837263; doi:10.3389/fmicb.2021.772546)
Supplement: Supplementary file 15 [file Table_9.XLSX]

## Sheet: Figure 7(A) 4h
Ct
gene	plnA						plnB						plnC						plnD
	16S	MC	16S	PCD	16S	PC	16S	MC	16S	PCD	16S	PC	16S	MC	16S	PCD	16S	PC	16S	MC	16S	PCD	16S	PC
A	9.28	32.1836	8.93	32.0024	8.93	33.0236	9.28	32.753	8.93	32.1268	8.93	32.2268	9.28	32.453	8.93	32.1268	8.93	32.1057	9.28	32.45	8.93	32.13	8.93	32.1057
B	9.42	32.8275	8.63	32.1176	8.63	33.1176	9.42	32.6773	8.63	32.0792	8.63	32.0392	9.42	32.3773	8.63	32.0792	8.63	32.1905	9.42	32.38	8.63	32.08	8.63	32.1905
C	9.21	32.9177	8.78	32.0374	8.78	33.0374	9.21	32.5773	8.78	32.1623	8.78	32.1923	9.21	32.5773	8.78	32.1623	8.78	32.0079	9.21	32.58	8.78	32.16	8.78	32.0079
Ct
gene	plnE						plnF						pfs						LuxS
	16S	MC	16S	PCD	16S	PC	16S	MC	16S	PCD	16S	PC	16S	MC	16S	PCD	16S	PC	16S	MC	16S	PCD	16S	PC
A	9.28	33.4521	8.93	33.0257	8.93	32.11	9.28	33.5116	8.93	32.7183	8.93	32.8183	9.28	28.48	8.93	27.99	8.93	27.99	9.68	28.12	9.73	27.99	8.93	27.99
B	9.42	33.4778	8.63	33.0705	8.63	32.11	9.42	33.6224	8.63	32.5347	8.63	32.9347	9.42	28.58	8.63	27.85	8.63	27.95	9.92	28.14	9.63	27.95	8.63	27.95
C	9.21	33.7675	8.78	33.5079	8.78	32.01	9.21	33.4527	8.78	32.6796	8.78	32.8956	9.21	28.38	8.78	27.76	8.78	27.76	9.63	28.17	9.57	27.86	8.78	27.76
mono-culture (MC)
positive co-culture (PC)
positive co-culture with 200mM D-ribose (PCD)

## Sheet: Figure 7（B）8h
Ct
gene	plnA						plnB						plnC						plnD
	16S	MC	16S	PCD	16S	PC	16S	MC	16S	PCD	16S	PC	16S	MC	16S	PCD	16S	PC	16S	MC	16S	PCD	16S	PC
A	9.07	26.1529	9	25.5794	9	23.7194	9.07	30.1827	9	29.8775	9	28.8975	9.27	30.1827	9	28.88	9	31.4134	9.07	30.5827	9	29.68	9.56	31.9134
B	9.11	26.0714	9.27	25.7659	9.27	23.6059	9.11	30.0235	9.27	29.8173	9.27	28.7973	9.61	30.0235	9.27	28.92	9.27	31.0901	9.11	30.3235	9.27	29.62	9.27	31.9901
C	9.12	26.2612	9.24063	25.4249	9.24063	23.5949	9.12	30.2504	9.24063	29.9373	9.24063	28.7973	9.72	30.0504	9.24063	28.84	9.24	31.5471	9.12	30.3504	9.24	29.74	9.14	31.9471
Ct
gene	plnE						plnF						pfs						LuxS
	16S	MC	16S	PCD	16S	PC	16S	MC	16S	PCD	16S	PC	16S	MC	16S	PCD	16S	PC	16S	MC	16S	PCD	16S	PC
A	9.07	31.568	9	30.6734	9	31.41	9.07	32.1826	9	28.4148	9	30.21	9.07	22.16	9	20.8786	9	20.7479	9.07	22.38	9	20.5479	9	20.75
B	9.11	31.388	9.27	30.3901	9.27	31.09	9.11	32.2111	9.27	28.6342	9.27	30.23	9.11	22.79	9.27	20.7647	9.27	20.7647	9.11	22.69	9.27	20.6647	9.27	20.76
C	9.12	31.7618	9.24063	30.4471	9.24063	31.55	9.12	32.4264	9.24	28.4943	9.24	30.24	9.12	22.89	9.24063	20.53	9.24063	20.53	9.12	22.89	9.24	20.53	9.24	20.53
mono-culture (MC)
positive co-culture (PC)
positive co-culture with 200mM D-ribose (PCD)

## Sheet: Figure 7（C） 12h
Ct
gene	plnA						plnB						plnC						plnD
	16S	MC	16S	PCD	16S	PC	16S	MC	16S	PCD	16S	PC	16S	MC	16S	PCD	16S	PC	16S	MC	16S	PCD	16S	PC
A	9.32	23.8634	9.45	22.0574	9.45	20.7774	9.32	28.2753	9.45	26.8945	9.45	25.0445	9.32	28.4753	9.45	26.8945	9.45	25.57	9.32	28.68	9.45	26.8945	9.45	25.4662
B	9.36	23.6753	9.43	22.1199	9.33	20.6999	9.36	28.1744	9.33	26.8309	9.33	25.1309	9.36	28.1744	9.33	26.8309	9.33	25.41	9.36	28.77	9.33	26.8309	9.33	25.7123
C	9.34	23.8963	9.64	22.0837	9.34	20.7366	9.34	28.3503	9.34	26.9667	9.34	25.3267	9.34	28.4503	9.34	26.9667	9.34	25.6	9.34	28.45	9.34	26.9667	9.34	25.3016
Ct
gene	plnE						plnF						pfs						LuxS
	16S	MC	16S	PCD	16S	PC	16S	MC	16S	PCD	16S	PC	16S	MC	16S	PCD	16S	PC	16S	MC	16S	PCD	16S	PC
A	9.32	28.25	9.45	26.6762	9.45	24.8662	9.32	26.4226	9.45	24.76	9.45	24.06	9.32	22.36	9.45	19.78	9.45	19.88	9.32	22.56	9.45	19.78	9.45	19.88
B	9.36	28.32	9.33	26.7832	9.33	24.7123	9.36	26.5295	9.33	24.57	9.33	24.07	9.36	22.27	9.33	19.88	9.33	19.88	9.36	22.67	9.33	19.88	9.33	19.88
C	9.34	28.33	9.34	26.7016	9.34	24.7016	9.34	26.8647	9.34	24.81	9.34	24.11	9.34	22.19	9.34	19.68	9.34	19.68	9.34	22.59	9.34	19.73	9.34	19.68
mono-culture (MC)
positive co-culture (PC)
positive co-culture with 200mM D-ribose (PCD)

## Sheet: Figure 7（D）16h
Ct
gene	plnA						plnB						plnC						plnD
	16S	MC	16S	PCD	16S	PC	16S	MC	16S	PCD	16S	PC	16S	MC	16S	PCD	16S	PC	16S	MC	16S	PCD	16S	PC
A	9.92	22.4294	9.28	19.6194	9.28	18.4219	9.92	24.7453	9.28	22.1357	9.28	20.3557	9.92	24.7453	9.28	22.34	9.28	21.62	9.41	22.3578	9.28	22.14	9.28	21.0189
B	9.99	22.8859	9.18	19.5585	9.18	18.5851	9.99	24.7815	9.18	22.2108	9.18	20.3108	9.99	24.5815	9.18	22.31	9.18	21.38	9.05	22.1863	9.18	22.11	9.18	21.3849
C	9.74	22.1749	9.15	19.8749	9.15	18.2949	9.74	24.8226	9.15	22.2158	9.15	20.5158	9.74	24.8226	9.15	22.22	9.15	21.03	9.4	22.3647	9.15	22.22	9.15	21.0289
Ct
gene	plnE						plnF						pfs						LuxS
	16S	MC	16S	PCD	16S	PC	16S	MC	16S	PCD	16S	PC	16S	MC	16S	PCD	16S	PC	16S	MC	16S	PCD	16S	PC
A	9.92	26.2905	9.28	23.8189	9.28	20.9189	9.92	24.7959	9.28	21.8291	9.28	21.4291	9.92	22.74	9.28	19.26	9.28	19.26	9.92	22.68	9.28	19.17	9.28	19.26
B	9.99	26.3985	9.18	23.6185	9.18	20.8849	9.99	24.9262	9.18	21.8711	9.18	21.2711	9.99	22.45	9.18	19.26	9.18	19.26	9.99	22.65	9.18	19.26	9.18	19.26
C	9.74	26.2394	9.15	23.6989	9.15	20.7289	9.74	24.9303	9.15	21.3838	9.15	21.3838	9.74	22.79	9.15	19.13	9.15	19.07	9.74	22.79	9.15	19.07	9.15	19.07
mono-culture (MC)
positive co-culture (PC)
positive co-culture with 200mM D-ribose (PCD)

## Sheet: Figure 7（E） 20h
Ct
gene	plnA						plnB						plnC						plnD
	16S	MC	16S	PCD	16S	PC	16S	MC	16S	PCD	16S	PC	16S	MC	16S	PCD	16S	PC	16S	MC	16S	PCD	16S	PC
A	9.41	21.5694	9.29	19.5694	9.29	18.1194	9.41	22.3578	9.29	20.3431	9.29	20.24	9.41	22.3578	9.29	20.3431	9.29	21.3	8.55	23.5612	9.29	20.34	9.29	20.2965
B	9.05	21.7659	9.05	19.2885	9.05	18.1585	9.05	22.1863	9.05	20.1929	9.05	20.13	9.05	22.1863	9.05	20.6529	9.05	21.01	8.63	23.3426	9.05	20.15	9.05	20.9007
C	9.4	21.4849	9.24063	19.0749	9.24063	18.0949	9.4	22.3647	9.24063	20.2842	9.24063	20.24	9.4	22.3647	9.24063	20.3842	9.24063	21.13	8.4	23.2773	9.24	20.38	9.24063	20.6345
Ct
gene	plnE						plnF						pfs						LuxS
	16S	MC	16S	PCD	16S	PC	16S	MC	16S	PCD	16S	PC	16S	MC	16S	PCD	16S	PC	16S	MC	16S	PCD	16S	PC
A	9.41	23.33	9.29	21.2	9.29	20	9.41	22.5073	9.29	20.3278	9.29	19.33	9.41	23.37	9.29	20.46	9.29	20.46	9.41	23.43	9.29	20.46	9.29	20.46
B	9.05	23.28	9.05	21.24	9.05	20.4	9.05	22.8353	9.05	20.4067	9.05	19.41	9.05	23.32	9.05	20.577	9.05	20.677	9.05	23.32	9.05	20.677	9.05	20.677
C	9.4	23.12	9.24063	21.06	9.24063	20.13	9.4	22.4382	9.24063	20.5548	9.24	19.55	9.4	23.57	9.24063	20.47	9.24063	20.47	9.4	23.57	9.24063	20.47	9.24	20.47
mono-culture (MC)
positive co-culture (PC)
positive co-culture with 200mM D-ribose (PCD)

## Sheet: Figure 7（F） 24h
Ct
gene	plnA						plnB						plnC						plnD
	16S	MC	16S	PCD	16S	PC	16S	MC	16S	PCD	16S	PC	16S	MC	16S	PCD	16S	PC	16S	MC	16S	PCD	16S	PC
A	8.55	22.2885	8.33	20.1783	8.33	20.1783	8.55	23.5612	8.33	21.2442	8.33	19.7242	8.55	23.56	8.33	21.54	8.33	20.9502	8.55	23.5612	8.33	21.5442	8.33	20.5502
B	8.63	22.6848	8.39	20.0332	8.39	20.0132	8.63	23.3426	8.39	21.2819	8.39	19.8019	8.63	23.34	8.39	21.28	8.39	20.9766	8.63	23.3426	8.39	21.1819	8.39	20.7766
C	8.4	22.387	8.43	20.0272	8.43	20.0272	8.4	23.2773	8.43	21.3544	8.43	19.7844	8.4	23.28	8.43	21.65	8.43	20.8396	8.4	23.2773	8.43	21.2544	8.43	20.7396
Ct
gene	plnE						plnF						pfs						LuxS
	16S	MC	16S	PCD	16S	PC	16S	MC	16S	PCD	16S	PC	16S	MC	16S	PCD	16S	PC	16S	MC	16S	PCD	16S	PC
A	8.55	23.6767	8.33	21.155	8.33	20.1502	8.55	22.6783	8.33	20.5662	8.33	19.2662	8.55	24.87	8.63	22.01	8.63	22.06	8.55	24.87	8.63	22.16	8.63	22.06
B	8.63	23.4286	8.39	21.3766	8.39	20.0766	8.63	22.645	8.39	20.3962	8.39	19.3962	8.63	24.94	8.49	22.12	8.49	22.02	8.63	24.89	8.49	22.02	8.49	22.02
C	8.4	23.0898	8.43	21.2096	8.43	20.1396	8.4	22.1184	8.43	20.5801	8.43	19.1801	8.4	24.87	8.43	22.17	8.43	22.17	8.4	24.82	8.43	22.07	8.43	22.17
mono-culture (MC)
positive co-culture (PC)
positive co-culture with 200mM D-ribose (PCD)

## Sheet: Figure 7（G） 28h
Ct
gene	plnA						plnB						plnC						plnD
	16S	MC	16S	PCD	16S	PC	16S	MC	16S	PCD	16S	PC	16S	MC	16S	PCD	16S	PC	16S	MC	16S	PCD	16S	PC
A	9.69	28.0621	9.72	26.222	9.72	26.732	9.69	25.1309	9.72	24.2541	9.72	23.2441	9.69	25.6309	9.72	24.25	9.72	27.2826	9.69	25.7309	9.72	24.2541	9.72	27.2826
B	9.78	28.0872	9.65	26.2809	9.65	26.8086	9.78	25.6243	9.65	24.5811	9.65	23.0111	9.78	25.6243	9.65	24.08	9.65	27.2826	9.78	25.6243	9.65	24.1811	9.65	27.2826
C	9.55	28.0599	9.76	26.4372	9.76	26.4272	9.55	25.2585	9.76	24.186	9.76	23.056	9.55	25.2585	9.76	24.19	9.76	27.0883	9.55	25.8585	9.76	24.186	9.76	27.1883
Ct
gene	plnE						plnF						pfs						LuxS
	16S	MC	16S	PCD	16S	PC	16S	MC	16S	PCD	16S	PC	16S	MC	16S	PCD	16S	PC	16S	MC	16S	PCD	16S	PC
A	9.69	28.7679	9.72	27.0726	9.72	26.2826	9.69	28.7901	9.72	27.2612	9.82	26.1612	9.09	27.276	9.72	25.376	9.72	25.276	9.09	27.516	9.72	25.176	9.72	25.076
B	9.78	28.7387	9.65	27.2826	9.65	26.0826	9.78	28.878	9.65	27.1458	9.85	26.0458	9.28	27.372	9.65	25.42	9.65	25.42	9.28	27.432	9.65	25.12	9.65	25.12
C	9.55	28.8818	9.76	27.0883	9.76	26.1883	9.55	28.923	9.76	27.3164	9.96	26.0164	9.15	27.197	9.76	25.27	9.76	25.27	9.15	27.497	9.76	25.27	9.76	25.27
mono-culture (MC)
positive co-culture (PC)
positive co-culture with 200mM D-ribose (PCD)

## Sheet: Figure 7（H） 32h
Ct
gene	plnA						plnB						plnC						plnD
	16S	MC	16S	PCD	16S	PC	16S	MC	16S	PCD	16S	PC	16S	MC	16S	PCD	16S	PC	16S	MC	16S	PCD	16S	PC
A	9.09	30.8809	8.78	29.839	8.58	29.4899	9.49	30.6731	8.58	30.4679	8.58	28.17	9.49	30.6731	8.58	30.4679	8.58	33.0372	9.49	30.6731	8.58	30.47	8.58	33.0372
B	9.16	30.8709	8.97	29.7401	8.97	29.6464	9.16	30.7846	8.97	30.4182	8.97	28.32	9.16	30.7846	8.97	30.4182	8.97	33.2082	9.16	30.7846	8.97	30.42	8.97	33.2082
C	9.18	30.7802	8.85	29.8933	8.85	29.1933	9.58	30.5627	8.85	30.1819	8.85	28.2	9.58	30.5627	8.85	30.1819	8.85	33.0938	9.58	30.5627	8.85	30.18	8.85	33.0938
Ct
gene	plnE						plnF						pfs						LuxS
	16S	MC	16S	PCD	16S	PC	16S	MC	16S	PCD	16S	PC	16S	MC	16S	PCD	16S	PC	16S	MC	16S	PCD	16S	PC
A	9.49	34.2683	8.58	33.0372	8.58	30.7372	9.19	32.9705	8.58	33.2614	9.198	31.2614	9.49	29.06	8.58	27.17	8.58	27.17	9.49	29.21	8.58	27.17	8.58	27.17
B	9.16	34.1288	8.97	33.1908	8.97	30.7082	9.16	33.9605	8.97	32.5091	9.497	31.1091	9.16	29.14	8.97	27.33	8.97	27.29	9.16	29.34	8.97	27.09	8.97	27.09
C	9.58	34.0147	8.85	33.0238	8.85	30.5938	9.28	33.7946	8.85	33.7455	9.05	31.1455	9.58	29.14	8.85	27.25	8.85	27.25	9.58	29.14	8.85	27.05	8.85	27.05
mono-culture (MC)
positive co-culture (PC)
positive co-culture with 200mM D-ribose (PCD)
