# Supplementary material for: Bacillus subtilis BS-15 Effectively Improves Plantaricin Production and the Regulatory Biosynthesis in Lactiplantibacillus plantarum RX-8
Source: Front Microbiol. 2022 Jan 28;12:772546. doi: 10.3389/fmicb.2021.772546 (PMC8837263; doi:10.3389/fmicb.2021.772546)
Supplement: Supplementary file 16 [file Table_10.XLSX]

## Sheet: Figure 8（B）
Up
Category	Term	Count	%	Genes	List Total	Pop Hits	Pop Total	Fold Enrichment
KEGG_PATHWAY	bsu02040:Flagellar assembly	6	0.129983	FLGL, HAG, FLIM, FLIY, FLIG, MOTB	37	33	1308	6.42752
KEGG_PATHWAY	bsu02030:Bacterial chemotaxis	5	0.108319	FLIM, FLIY, FLIG, MOTB, CHEA	37	24	1308	7.36486
KEGG_PATHWAY	bsu00630:Glyoxylate and dicarboxylate metabolism	5	0.108319	GCVPA, GCVT, YRHE, PURU, GCVPB	37	31	1308	5.70183
KEGG_PATHWAY	bsu00260:Glycine, serine and threonine metabolism	4	0.0866551	YCLM, GCVPA, GCVT, GCVPB	37	32	1308	4.41892
KEGG_PATHWAY	bsu00550:Peptidoglycan biosynthesis	3	0.0649913	MURB, MURC, MURD	37	20	1308	5.3027
KEGG_PATHWAY	bsu00520:Amino sugar and nucleotide sugar metabolism	4	0.0866551	MURB, NAGP, GALT	37	44	1308	3.21376
KEGG_PATHWAY	bsu00471:D-Glutamine and D-glutamate metabolism	2	0.0433276	MURC, MURD	37	6	1308	11.7838
KEGG_PATHWAY	bsu01200:Carbon metabolism	5	0.108319	GCVPA, GCVT, YTCI, YRHE, GCVPB	37	97	1308	1.82223
KEGG_PATHWAY	bsu00670:One carbon pool by folate	2	0.0433276	GCVT, PURU	37	12	1308	5.89189
KEGG_PATHWAY	bsu00270:Cysteine and methionine metabolism	3	0.0649913	YHDR, YCLM, MTNX	37	40	1308	2.65135
KEGG_PATHWAY	bsu00300:Lysine biosynthesis	2	0.0433276	PATA, YCLM	37	15	1308	4.71351
KEGG_PATHWAY	bsu02020:Two-component system	5	0.108319	CYDA, HAG, CYDB, NARH, CHEA	37	118	1308	1.49794
Down
Category	Term	Count	%	Genes	List Total	Pop Hits	Pop Total	Fold Enrichment
KEGG_PATHWAY	bsu01100:Metabolic pathways	11	0.406504	PYRE, ATPA, NADC, THIG, AROH, SAT, PYK, ALD, PROA, THIC	15	589	1308	1.62852
KEGG_PATHWAY	bsu01130:Biosynthesis of antibiotics	6	0.221729	PENP, AROH, SAT, PYK, PROA	15	192	1308	2.725
KEGG_PATHWAY	bsu00261:Monobactam biosynthesis	2	0.0739098	SAT	15	8	1308	21.8
KEGG_PATHWAY	bsu00450:Selenocompound metabolism	2	0.0739098	SAT	15	11	1308	15.8545
KEGG_PATHWAY	bsu00730:Thiamine metabolism	2	0.0739098	THIG, THIC	15	16	1308	10.9
KEGG_PATHWAY	bsu00920:Sulfur metabolism	2	0.0739098	SAT	15	18	1308	9.68889
KEGG_PATHWAY	bsu00230:Purine metabolism	3	0.110865	SAT, PYK	15	76	1308	3.44211
KEGG_PATHWAY	bsu01230:Biosynthesis of amino acids	3	0.110865	AROH, PYK, PROA	15	118	1308	2.21695
KEGG_PATHWAY	bsu01120:Microbial metabolism in diverse environments	3	0.110865	SAT, PYK	15	167	1308	1.56647
KEGG_PATHWAY	bsu01110:Biosynthesis of secondary metabolites	4	0.14782	GPSA, AROH, PYK, PROA	15	268	1308	1.50149
