# Supplementary material for: Bacillus subtilis BS-15 Effectively Improves Plantaricin Production and the Regulatory Biosynthesis in Lactiplantibacillus plantarum RX-8
Source: Front Microbiol. 2022 Jan 28;12:772546. doi: 10.3389/fmicb.2021.772546 (PMC8837263; doi:10.3389/fmicb.2021.772546)
Supplement: Supplementary file 17 [file Table_11.XLSX]

## Sheet: up
	Category	Term	Count	%	Genes	List Total	Pop Hits	Pop Total	Fold Enrichment
Biological process	GOTERM_BP_FAT	GO:0001539~cilium or flagellum-dependent cell motility	6	0.129983	FLGL, HAG, FLIM, FLIY, FLIG, MOTB	51	23	2276	11.6419
	GOTERM_BP_FAT	GO:0048870~cell motility	6	0.129983	FLGL, HAG, FLIM, FLIY, FLIG, MOTB	51	23	2276	11.6419
	GOTERM_BP_FAT	GO:0006928~movement of cell or subcellular component	6	0.129983	FLGL, HAG, FLIM, FLIY, FLIG, MOTB	51	23	2276	11.6419
	GOTERM_BP_FAT	GO:0051674~localization of cell	6	0.129983	FLGL, HAG, FLIM, FLIY, FLIG, MOTB	51	23	2276	11.6419
	GOTERM_BP_FAT	GO:0097588~archaeal or bacterial-type flagellum-dependent cell motility	6	0.129983	FLGL, HAG, FLIM, FLIY, FLIG, MOTB	51	23	2276	11.6419
	GOTERM_BP_FAT	GO:0040011~locomotion	7	0.151646	FLGL, HAG, FLIM, FLIY, FLIG, MOTB, CHEA	51	40	2276	7.8098
	GOTERM_BP_FAT	GO:0071973~bacterial-type flagellum-dependent cell motility	5	0.108319	FLGL, HAG, FLIM, FLIY, FLIG	51	22	2276	10.1426
	GOTERM_BP_FAT	GO:0006935~chemotaxis	5	0.108319	FLIM, FLIY, FLIG, MOTB, CHEA	51	24	2276	9.29739
	GOTERM_BP_FAT	GO:0042330~taxis	5	0.108319	FLIM, FLIY, FLIG, MOTB, CHEA	51	24	2276	9.29739
	GOTERM_BP_FAT	GO:0006546~glycine catabolic process	3	0.0649913	GCVPA, GCVT, GCVPB	51	4	2276	33.4706
	GOTERM_BP_FAT	GO:0019464~glycine decarboxylation via glycine cleavage system	3	0.0649913	GCVPA, GCVT, GCVPB	51	4	2276	33.4706
	GOTERM_BP_FAT	GO:0009063~cellular amino acid catabolic process	5	0.108319	GABT, HUTU, GCVPA, GCVT, GCVPB	51	30	2276	7.43791
	GOTERM_BP_FAT	GO:0009071~serine family amino acid catabolic process	3	0.0649913	GCVPA, GCVT, GCVPB	51	5	2276	26.7765
Cellular component	GOTERM_CC_FAT	GO:0044461~bacterial-type flagellum part	5	0.108319	FLGL, HAG, FLIM, FLIY, FLIG	23	20	690	7.5
	GOTERM_CC_FAT	GO:0009288~bacterial-type flagellum	5	0.108319	FLGL, HAG, FLIM, FLIY, FLIG	23	22	690	6.81818
	GOTERM_CC_FAT	GO:0009425~bacterial-type flagellum basal body	3	0.0649913	FLIM, FLIY, FLIG	23	12	690	7.5
	GOTERM_CC_FAT	GO:1990204~oxidoreductase complex	3	0.0649913	GCVPA, NARH, GCVPB	23	16	690	5.625
	GOTERM_CC_FAT	GO:0005960~glycine cleavage complex	2	0.0433276	GCVPA, GCVPB	23	3	690	20
	GOTERM_CC_FAT	GO:0070069~cytochrome complex	2	0.0433276	CYDA, CYDB	23	3	690	20
	GOTERM_CC_FAT	GO:0009330~DNA topoisomerase complex (ATP-hydrolyzing)	2	0.0433276	GYRB, PARC	23	4	690	15
	GOTERM_CC_FAT	GO:0009295~nucleoid	3	0.0649913	CSHB, GYRB, PARC	23	20	690	4.5
	GOTERM_CC_FAT	GO:0005694~chromosome	2	0.0433276	GYRB, PARC	23	14	690	4.28571
Molecular function	GOTERM_MF_FAT	GO:0043168~anion binding	8	0.17331	ALAS, GABT, PATA, YHDR, YCLM, GCVPA, PURU, GCVPB	56	84	2387	4.05952
	GOTERM_MF_FAT	GO:0016597~amino acid binding	5	0.108319	ALAS, YCLM, GCVPA, PURU, GCVPB	56	27	2387	7.89352
	GOTERM_MF_FAT	GO:0031406~carboxylic acid binding	5	0.108319	ALAS, YCLM, GCVPA, PURU, GCVPB	56	30	2387	7.10417
	GOTERM_MF_FAT	GO:0003774~motor activity	3	0.0649913	FLIM, FLIY, FLIG	56	5	2387	25.575
	GOTERM_MF_FAT	GO:0017111~nucleoside-triphosphatase activity	10	0.216638	CSHB, ALBC, OPPF, FLIM, CYDD, LEPA, FLIY, GYRB, FLIG, PARC	56	180	2387	2.36806
	GOTERM_MF_FAT	GO:0016462~pyrophosphatase activity	10	0.216638	CSHB, ALBC, OPPF, FLIM, CYDD, LEPA, FLIY, GYRB, FLIG, PARC	56	192	2387	2.22005
	GOTERM_MF_FAT	GO:0016818~hydrolase activity, acting on acid anhydrides, in phosphorus-containing anhydrides	10	0.216638	CSHB, ALBC, OPPF, FLIM, CYDD, LEPA, FLIY, GYRB, FLIG, PARC	56	193	2387	2.20855
	GOTERM_MF_FAT	GO:0016817~hydrolase activity, acting on acid anhydrides	10	0.216638	CSHB, ALBC, OPPF, FLIM, CYDD, LEPA, FLIY, GYRB, FLIG, PARC	56	193	2387	2.20855
	GOTERM_MF_FAT	GO:0004375~glycine dehydrogenase (decarboxylating) activity	2	0.0433276	GCVPA, GCVPB	56	2	2387	42.625
	GOTERM_MF_FAT	GO:0016594~glycine binding	2	0.0433276	GCVPA, GCVPB	56	2	2387	42.625
	GOTERM_MF_FAT	GO:0016642~oxidoreductase activity, acting on the CH-NH2 group of donors, disulfide as acceptor	2	0.0433276	GCVPA, GCVPB	56	2	2387	42.625

## Sheet: down
	Category	Term	Count	%	Genes	List Total	Pop Hits	Pop Total	Fold Enrichment
Biological process	GOTERM_BP_FAT	GO:0090407~organophosphate biosynthetic process	6	0.221729	PYRE, GPSA, ATPA, NADC, THIG, THIC	18	134	2276	5.66169
	GOTERM_BP_FAT	GO:0044272~sulfur compound biosynthetic process	4	0.14782	THIG, SAT, THIC	18	43	2276	11.7623
	GOTERM_BP_FAT	GO:0006790~sulfur compound metabolic process	4	0.14782	THIG, SAT, THIC	18	68	2276	7.43791
	GOTERM_BP_FAT	GO:0006796~phosphate-containing compound metabolic process	6	0.221729	PYRE, GPSA, ATPA, NADC, THIG, THIC	18	210	2276	3.6127
	GOTERM_BP_FAT	GO:0072528~pyrimidine-containing compound biosynthetic process	3	0.110865	PYRE, THIG, THIC	18	37	2276	10.2523
	GOTERM_BP_FAT	GO:0072527~pyrimidine-containing compound metabolic process	3	0.110865	PYRE, THIG, THIC	18	42	2276	9.03175
	GOTERM_BP_FAT	GO:0070813~hydrogen sulfide metabolic process	2	0.0739098	SAT	18	8	2276	31.6111
	GOTERM_BP_FAT	GO:0009229~thiamine diphosphate biosynthetic process	2	0.0739098	THIG, THIC	18	14	2276	18.0635
Cellular component	GOTERM_CC_FAT	GO:0005576~extracellular region	4	0.14782	PENP, VPR, YWOF, YNCM	10	95	690	2.90526
	GOTERM_CC_FAT	GO:0005829~cytosol	4	0.14782	INFC, ALD, RPMC, THIC	10	221	690	1.54887
Molecular function	GOTERM_MF_FAT	GO:0004779~sulfate adenylyltransferase activity	2	0.0739098	SAT	21	3	2387	75.7778
	GOTERM_MF_FAT	GO:0070566~adenylyltransferase activity	2	0.0739098	SAT	21	13	2387	17.4872
	GOTERM_MF_FAT	GO:0042625~ATPase coupled ion transmembrane transporter activity	2	0.0739098	ATPA, PSTS	21	18	2387	12.6296
